# Supplementary material for: Master microRNA-222 regulates cardiac microRNA maturation and triggers Tetralogy of Fallot
Source: Signal Transduct Target Ther. 2022 May 30;7:165. doi: 10.1038/s41392-022-00993-1 (PMC9148908; doi:10.1038/s41392-022-00993-1)
Supplement: Supplementary file 3 — Supplemental Excel File II [file 41392_2022_993_MOESM3_ESM.xlsx]

## Sheet: Sheet1
miR-222 target genes were predicted by TargetScan	Does MGI have a KO mouse model?	MGI mouse model phenotypes
Ortholog of target gene	mouse model	phenotypes
CDKN1B	yes	cardiovascular system
GABRA1	yes
TMSB15B	no
PVRL1	yes
TFG	yes
SNX4	yes
WSB2	yes	cardiovascular system
EIF5A2	yes
VAPB	yes
IRX5	yes
NTF3	yes	cardiovascular system
HECTD2	yes
TUBA1A	yes
CLVS2	yes
KIT	yes	cardiovascular system
RFX7	yes
PAIP1	no
MBD2	yes
MIDN	yes
NAP1L5	yes
AGFG1	yes
TP53BP2	yes	cardiovascular system（VSD）
DCAF12	yes
PAIP2	yes
PCMTD1	no
MYBL1	yes
HMBOX1	yes
MYLIP	yes
DCUN1D1	yes
SEC62	yes
FAM214A	no
FNIP2	yes
CCT4	yes
CCDC64	yes
TMCC1	yes
PHACTR4	yes
OSTM1	yes
AIDA	yes
BEAN1	yes
AMMECR1	yes
EIF3J	no
SMARCA5	yes
PPP3R1	yes	cardiovascular system
CPNE8	no
TCF12	yes
TSC22D3	yes
NSMCE4A	yes
SCD5	no
PNO1	yes
ZBTB37	yes
ZFYVE16	yes
DCUN1D4	no
PRUNE	yes
SBK1	yes
PLEKHA2	yes
ETV3	yes
ERBB4	yes	cardiovascular system
FOS	yes
KDR	yes	cardiovascular system
ZNF385A	yes
ATAD2B	yes
NRK	yes
IRF2	yes
C11orf87	no
PLCL2	yes
CPEB3	yes
SOCS3	yes
PDCD10	yes	cardiovascular system
PPP2R2A	yes
MIER3	yes
PIK3R1	yes	cardiovascular system
SUN2	yes
SNCB	yes
CREBZF	yes
SRSF10	yes	cardiovascular system（ASD/VSD）
RNF4	yes	cardiovascular system（VSD）
C3orf70	yes
SYT10	yes
TOX	yes
CRKL	yes	cardiovascular system（VSD）
PTS	yes	cardiovascular system
DDIT4	yes
GPM6A	yes
CHSY1	yes
KIAA0368	yes
NRG1	yes	cardiovascular system
STMN1	yes
ANGPTL2	yes
SKP1	yes
BBC3	yes	cardiovascular system
MEGF9	yes
WEE1	yes
ASPH	yes	cardiovascular system
C18orf25	no
RALGAPA1	yes
PCDHA2	yes
PBX3	yes
DYNC1LI2	yes
DCAF7	yes
TRPC3	yes
CDKN1C	yes
BMF	yes
RBM24	yes	cardiovascular system
YWHAG	yes
KIF16B	yes
EMX2	yes
FOXN2	no
PDGFA	yes	cardiovascular system
GTF2B	yes
MIA3	yes
SKOR1	yes
PNRC2	yes
DYRK1A	yes	cardiovascular system
NLK	yes	cardiovascular system
CASZ1	yes	cardiovascular system
CAMKK1	yes
ZFPM2	yes	cardiovascular system（VSD）
WDR47	yes
DMRT3	yes
FAM199X	yes
FBXO28	no
FMR1	yes
CNOT2	no
GTF2E1	no
NIPAL4	yes
PCGF3	yes
ESR1	yes	cardiovascular system
CD4	yes	cardiovascular system
NFYB	no
ATXN1	yes
THBS1	yes	cardiovascular system
WNK3	yes
KLF7	yes
FRK	yes
ARHGAP42	yes
NDST3	yes
VGLL4	yes
GNAI3	yes
BEND4	no
KPNA1	yes
VASH1	yes
MSL2	no
RAB1A	yes	cardiovascular system
FLJ00388	no
PANK3	yes
FRS2	yes	cardiovascular system
KBTBD8	yes
APPBP2	yes
CYR61	yes	cardiovascular system（ASD/VSD）
DPP8	yes
BRWD3	yes
ATP1B1	yes	cardiovascular system
C2orf91	no
MARK1	yes
ZSWIM4	no
NXPH1	yes
KCNQ3	yes
MYO10	yes	cardiovascular system
TAOK1	no
CHD7	yes	cardiovascular system
PIEZO2	yes
RNPS1	no
PDE3A	yes
IPO7	yes
H3F3A	yes
KHDRBS2	yes
NAP1L2	yes
MYEF2	yes
SOCS5	yes
ZNF518B	no
DKK2	yes
ZFP36L2	yes
VEZF1	yes
PLCXD3	no
ADAM22	yes
LHX8	yes
RECK	yes
CTCF	yes
UBN2	yes
RFX3	yes	cardiovascular system（VSD）
MARCKS	yes
CAND1	yes
TERF2	yes
DNAJC14	yes
TFAP2A	yes	cardiovascular system（PAH/VSD)
PCDHA12	yes
PCDHA7	no
PCDHA5	no
POGZ	yes
IKZF4	yes
PCDHA13	yes
PCDHA1	yes
PCDHA6	no
PCDHA4	no
PCDHA9	yes	cardiovascular system
PCDHA10	yes
PCDHA11	no
PCDHA3	no
PCDHA8	no
PCDHAC1	yes
PHF2	yes
MDM4	yes	cardiovascular system
MSL1	yes
EGFR	yes	cardiovascular system
ZFAND5	yes
SOX10	yes
SLC16A6	yes
AKAP5	yes
TRPS1	yes
SH3BP4	yes
PCDHAC2	yes
SEC23IP	yes
ETS1	yes
RSBN1L	no
STYX	yes
WASF2	yes	cardiovascular system
HNRNPA3	yes
HIPK1	yes
ANKRD52	yes
MITF	yes
SLC25A37	yes
GPR12	yes
TIPARP	yes
KCNK2	yes
PPP1R15B	yes
KDSR	yes
TCF7L2	yes	cardiovascular system（VSD/PAH)
RUNX2	yes	cardiovascular system
FRRS1L	yes
ZNF629	yes
AXIN2	yes	cardiovascular system
ZMYM2	yes
NFATC3	yes	cardiovascular system
YTHDC1	yes
EML6	no
BAZ2B	yes
LRFN2	yes
TRAM2	yes
AMIGO1	yes
GGA2	yes
MEX3A	yes
CDH2	yes	cardiovascular system
GBX2	yes	cardiovascular system
IL1RAPL1	yes
REV1	yes
REV3L	yes	cardiovascular system
PKDCC	yes
AP3M1	yes
FGF14	yes
HNRNPA0	no
ITGB8	yes	cardiovascular system
GPR68	yes
EIF1	yes
SOX11	yes	cardiovascular system（VSD）
AGO4	yes
BMI1	yes
PKIA	yes
FAM208A	yes
SEMA6D	yes
RUNX1T1	yes
HNRNPH3	no
WDR37	yes
SLITRK5	yes
LYSMD1	no
NAP1L1	yes
KMT2C	yes
TBC1D22B	no
KPNA2	yes
PPP6C	yes
KLHL18	yes
ARHGEF7	yes
GNAI2	yes	cardiovascular system
C16orf45	yes
CBFB	yes	cardiovascular system
SLC4A4	yes
GPBP1	yes
RIMS3	yes
WLS	yes
RNF44	yes
COMMD3-BMI1	yes
PDIK1L	yes
S100PBP	no
ZNF618	yes
GRB10	yes
SOCS1	yes	cardiovascular system
FRY	yes
LPPR1	no
PTPN3	yes
FAM196B	yes
NANOS1	yes
TPM3	yes
CBL	yes
NIPBL	yes	cardiovascular system（ASD/VSD）
UBE2N	yes
LHFPL2	yes
SOX1	yes
MXD1	yes
FNDC3A	yes
TP53INP2	yes
AJAP1	yes
PDZRN4	yes
E2F2	yes
SNAP29	yes
MTMR2	yes
RSRC2	yes
HIPK3	yes
MESDC1	no
AGO2	yes	cardiovascular system
NFATC2	yes
GALNT18	yes
FAM167A	yes
CTTN	yes
PLXNC1	yes
CTIF	yes
PITPNM2	yes
CTDSPL2	yes
SRSF2	yes	cardiovascular system
GNAL	yes
ZADH2	no
CXCR5	yes
EIF4E3	yes
ARHGAP28	yes
LUC7L3	yes
CD2AP	yes	cardiovascular system
OSBPL3	yes
TBC1D19	no
KIAA0430	yes
SUGT1	yes
CHD8	yes
USP49	no
CDH4	yes
GATA4	yes	cardiovascular system
CDC5L	yes
ZNF652	yes
ZFHX3	yes
MAPK10	yes
PAPOLG	yes
MYT1L	yes
QKI	yes	cardiovascular system
RGS17	no
HOXA7	yes
PTBP2	yes
HEG1	yes	cardiovascular system
ANKIB1	yes
CNOT6	yes
C16orf52	no
TIMP2	yes
FKBP9	yes
ELK4	yes
IGF2BP2	yes
ARNT	yes
SYNCRIP	yes
NOP9	yes
KSR1	yes
PHF12	no
AAK1	yes
AZI2	yes
KANSL1	yes
KMT2A	yes
GAB1	yes	cardiovascular system
TCF4	yes
CDON	yes
FRAT2	yes
TRABD2B	yes
ARID1A	yes	cardiovascular system（VSD）
PEG3	yes
LGALSL	yes
CDK8	yes
SPPL3	yes
PPP2R5E	no
ELAVL2	yes
RPH3A	yes
CD47	yes	cardiovascular system
PTBP3	yes
ELP4	yes
PAK1	yes	cardiovascular system
PACS2	yes
DGKH	yes
USP6NL	yes
INSIG1	yes
CAPRIN2	yes
LMBR1	yes
NAA25	yes
BCL2L11	yes
FBN2	yes
FAM110B	yes
CACNB4	yes
TRPM3	yes
ERBB3	yes	cardiovascular system
ALG6	yes
STOX2	yes
THRB	yes	cardiovascular system
C6orf120	no
TNRC6C	yes
FIGN	yes	CHD
DLG2	yes
FAT2	yes
FOXP1	yes	cardiovascular system
BRWD1	yes
GRM1	yes
CCDC171	yes
MBD5	yes	cardiovascular system
IGSF3	yes
DCX	yes
PLD5	yes
MAP3K2	yes	cardiovascular system
TMEM132B	yes
KLHL24	yes
COL4A4	yes
MED1	yes	cardiovascular system
PURA	yes
SH3PXD2B	yes	cardiovascular system
CREB1	yes	cardiovascular system
SNX29	yes
MON2	yes
FNDC3B	yes
ADAM11	yes
NFAT5	yes	cardiovascular system
YOD1	yes
PTCHD1	yes
ETS2	yes
MEIS1	yes	cardiovascular system
SRPK2	yes
SPTSSA	yes
CMTM4	yes
BCL11B	yes
SLC40A1	yes	cardiovascular system
CUX2	yes
IGF1	yes
AKAP13	yes	cardiovascular system
RANBP2	yes
PLEKHA6	no
RIMS4	yes
SRCIN1	yes	cardiovascular system
HOOK3	yes
RAB3GAP2	yes
CCDC88A	yes
CYP7B1	yes
NOVA1	yes
ATP11B	yes
FOXP2	yes
TLE3	yes
RREB1	yes
WRN	yes	cardiovascular system
KIAA1598	yes
ZDHHC17	yes
RANBP10	yes
SHANK2	yes
SLAIN2	yes
SPATA2	yes
NUFIP2	yes
MTERF	yes	cardiovascular system
RP11-766F14.2	no
ITGB3	yes	cardiovascular system
HCN4	yes	cardiovascular system
DNAL1	yes
POLR3E	yes
RND2	yes
NBEAL1	yes
NDFIP1	yes
AGPS	yes
NSUN4	yes
ANAPC16	no
LIFR	yes
CASP10	no
SHISA9	yes
TIMP3	yes	cardiovascular system
ARF4	yes
FAM120A	yes
ZC3H6	no
PRR14L	yes
MFN1	yes
NGRN	yes
SPRED2	yes
MPRIP	yes
URI1	yes
SESN3	yes
DICER1	yes	cardiovascular system
UBE2J1	yes
OIP5	yes
LRRC14	yes
SRSF7	yes
OXA1L	yes
MLLT6	yes
SOCS7	yes
STX1B	yes
PTPMT1	yes
ATG7	yes
MCTS1	yes
RGS6	yes	cardiovascular system
TCF3	yes
DBNL	yes	cardiovascular system
GPR22	yes	cardiovascular system
LRRC34	no
VTI1A	yes	cardiovascular system
LLPH	no
