# Supplementary material for: Master microRNA-222 regulates cardiac microRNA maturation and triggers Tetralogy of Fallot
Source: Signal Transduct Target Ther. 2022 May 30;7:165. doi: 10.1038/s41392-022-00993-1 (PMC9148908; doi:10.1038/s41392-022-00993-1)
Supplement: Supplementary file 4 — Supplemental Excel File III [file 41392_2022_993_MOESM4_ESM.xlsx]

## Sheet: Sheet1
Table S4. List of primer, mimic and inhibitor sequences used in this study (Related to Figures 1-7)
A. Primer sequences used in hESC-CMs markers
POU5F1-F	GTGTTCAGCCAAAAGACCATCT
POU5F1-R	GGCCTGCATGAGGGTTTCT
NANOG-F	TTTGTGGGCCTGAAGAAAACT
NANOG-R	AGGGCTGTCCTGAATAAGCAG
SOX2-F	GCCGAGTGGAAACTTTTGTCG
SOX2-R	GGCAGCGTGTACTTATCCTTCT
THY1-F	ATCGCTCTCCTGCTAACAGTC
THY1-R	CTCGTACTGGATGGGTGAACT
ANPEP-F	GACGCTGAGACCGTACCTC
ANPEP-R	TCAGTCTTGTCAATGTCGGGG
ROR2-F	TCCGAACGACCCTTTAGGAC
ROR2-R	TTTAGCCACCGCACGTTAGG
MIXL1-F	GGCGTCAGAGTGGGAAATCC
MIXL1-R	GGCAGGCAGTTCACATCTACC
MESP1-F	CTCTGTTGGAGACCTGGATG
MESP1-R	CCTGCTTGCCTCAAAGTG
KDR-F	GTGATCGGAAATGACACTGGAG
KDR-R	CATGTTGGTCACTAACAGAAGCA
KIT1-F	CGTTCTGCTCCTACTGCTTCG
KIT-R	CCCACGCGGACTATTAAGTCT
CXCR4-F	GGGCAATGGATTGGTCATCCT
CXCR4-R	TGCAGCCTGTACTTGTCCG
PDGFRA-F	TTTTTGTGACGGTCTTGGAAGT
PDGFRA-R	TGTCTGAGTGTGGTTGTAATAGC
NKX2-5-F	TTCCCGCCGCCCCCGCCTTCTAT
NKX2-5-R	CGCTCCGCGTTGTCCGCCTCTGT
GATA4-F	GACAATCTGGTTAGGGGAAGC
GATA4-R	GAGAGATGCAGTGTGCTCGT
TBX5-F	ACATGGAGCTGCACAGAATG
TBX5-R	TGCTGAAAGGACTGTGGTTG
TBX20-F	GGCGACGGAGAACACAATCAA
TBX20-R	CTGGGCACAGGACGACTTC
MEF2C-F	CCACTGGCTCACCCTTCTCTGC
MEF2C-R	ACCCGTTCCCTGCACTAGTG
MYH6-F	GCCCTTTGACATTCGCACTG
MYH6-R	GGTTTCAGCAATGACCTTGCC
MYL2-F	TTGGGCGAGTGAACGTGAAAA
MYL2-R	CCGAACGTAATCAGCCTTCAG
TNNT2-F	GGAGGAGTCCAAACCAAAGCC
TNNT2-R	TCAAAGTCCACTCTCTCTCCATC
EMILIN2-F	GTGCGCCTACATCGTGAACA
EMILIN2-R	AGCACCTCCATTCCAACTGTG
ECAM-F	AACAGTGTTGACATGAAGAGCC
ECAM-R	TGTAAAACAGCACGTCATCCTT
B. Primer sequences used in constructs
AGO2-3UTR-F1	CCGCTCGAGTGAAAGTTGATTTGGGAGGCT
AGO2-3UTR-R1	ATTTGCGGCCGCCCTTCGAGCCAGATATTGCAG
DICER1-3UTR-F1	CCGCTCGAGGTTCCTGTGATTGCAATGTGAG
DICER1-3UTR-R1	ATTTGCGGCCGCACAGGAGTGTTAGAGGTCATTC
AGO2-3UTR-MUT-F	GCTTTTACacagctcATTTTGTTTTGCTTTTGTTATTTTTGT
AGO2-3UTR-MUT-R	ATgagctgtGTAAAAGCTAAAGAAAGAAAATGCAGC
DICER-3UTR-MUT-F	CTGTTCactgcttaCAGATAAGCATTGCACTTGGTACC
DICER-3UTR-MUT-R	TCTGtaagcagtGAACAGAACAGAAGGGAAAAAGCT
miR-187-OE-F1	CTAGCTAGCACCTCTCTGAGCATTTCCATC
miR-187-OE-R1	CCGGAATTCAAAGCCCAGACCCAAAGTAG
miR-222-OE-F1	CTAGCTAGCCCCAAGTTAAAGTGACAGGAAG
miR-222-OE-R1	CCGGAATTCCCCAGCTGATAATGTTGGAC
C. Primer used in miR-222 target genes detection
GAPDH-F	GTCTCCTCTGACTTCAACAGCG
GAPDH-R	ACCACCCTGTTGCTGTAGCCAA
CDKN1B-F	ATAAGGAAGCGACCTGCAACCG
CDKN1B-R	TTCTTGGGCGTCTGCTCCACAG
WSB2-F	TGCTTGGTCTCAAGGACACTGC
WSB2-R	TCTGACCACAGTCCAGCGTCTT
NTF3-F	CAAGCAGATGGTGGACGTTAAGG
NTF3-R	TCGCAGCAGTTCGGTGTCCATT
KIT-F	CACCGAAGGAGGCACTTACACA
KIT-R	TGCCATTCACGAGCCTGTCGTA
TP53BP2-F	AGCACTGGGAATGCTCTGGATC
TP53BP2-R	GGCATTGGACTGGTCTACTGCA
PPP3R1-F	CTGCCTGAGTTACAACAGAATCC
PPP3R1-R	TGACACTGAACTGAGAGACGCC
ERBB4-F	GGAGTATGTCCACGAGCACAAG
ERBB4-R	CGAGTCGTCTTTCTTCCAGGTAC
KDR-F	GGAACCTCACTATCCGCAGAGT
KDR-R	CCAAGTTCGTCTTTTCCTGGGC
PDCD10-F	CAGACACTGAGAGCCGCTTTCA
PDCD10-R	CTGCCATACGAAGAAGGGACTC
PIK3R1-F	CGCCTCTTCTTATCAAGCTCGTG
PIK3R1-R	GAAGCTGTCGTAATTCTGCCAGG
SRSF10-F	GGAGGAGATCAAGAAGTCGGTC
SRSF10-R	TGTCGGAATGGCTTCTGCTACG
RNF4-F	GTCAGTTGTCCCATCTGCATGG
RNF4-R	AATCACGGAGGCACTGGCTACA
CRKL-F	ATCCACTACCTGGACACCACCA
CRKL-R	CCAGGTTATCTTCTGCTGTAGGC
PTS-F	ATTGACCCTGCTACGGGAATGG
PTS-R	CTCACCACATCTGCAAAGTATGG
NRG1-F	GATTCCTACCGAGACTCTCCTC
NRG1-R	TGGAAGGCATGGACACCGTCAT
BBC3-F	ACGACCTCAACGCACAGTACGA
BBC3-R	CCTAATTGGGCTCCATCTCGGG
ASPH-F	AGCCATCGAGACCTACCAAGAG
ASPH-R	AGGGTAAGCAGGGAACCTCTCA
RBM24-F	GTGAACCTGGCATACTTAGGAGC
RBM24-R	GCACAAAAGCCTGCGGATAGAC
PDGFA-F	CAGCGACTCCTGGAGATAGACT
PDGFA-R	CGATGCTTCTCTTCCTCCGAATG
DYRK1A-F	CCTTGCCATTGATATGTGGTCCC
DYRK1A-R	GCAGGTGGAATACCCAGAACTTC
NLK-F	CACTGGAAGCAATGAGGACAGC
NLK-R	ACAGCTTCATGTGTAGCCTGGC
CASZ1-F	GTTCTACGGACAGAAGACCACG
CASZ1-R	TCTTGAAGCCGTCCTTGGCGTA
ZFPM2-F	GTGACTTGGCAAGGAGTGGAAG
ZFPM2-R	CATCTGACTGGCAGCTTGTAGC
ESR1-F	GCTTACTGACCAACCTGGCAGA
ESR1-R	GGATCTCTAGCCAGGCACATTC
CD4-F	CCTCCTGCTTTTCATTGGGCTAG
CD4-R	TGAGGACACTGGCAGGTCTTCT
THBS1-F	GCTGGAAATGTGGTGCTTGTCC
THBS1-R	CTCCATTGTGGTTGAAGCAGGC
RAB1A-F	GGGAACAAATGTGATCTGACCAC
RAB1A-R	GAAAGACTGTTCTACATTCGTTGC
FRS2-F	GCAGACATCCTTCTGTGGGAAG
FRS2-R	GCACACTTGTGCGGTTTTTCCG
CYR61-F	GGAAAAGGCAGCTCACTGAAGC
CYR61-R	GGAGATACCAGTTCCACAGGTC
ATP1B1-F	CCCAAATGTCCTTCCCGTTCAG
ATP1B1-R	GCAGGAGTTTGCCATAGTACGG
MYO10-F	CACTCTGCCGTATTTCCACAGC
MYO10-R	TTTGTGGAGCCAGCCTTGCTTG
CHD7-F	CCTTTCCATGCTGAAGTTCCTGC
CHD7-R	TCAGGCATACCGACTCGTTCCA
RFX3-F	AGGAAGTGGTCAACAGACAGGC
RFX3-R	GGTAGTACCATCTGGCAGAGAAG
TFAP2A-F	GACCTCTCGATCCACTCCTTAC
TFAP2A-R	GAGACGGCATTGCTGTTGGACT
PCDHA9-F	CTGCCACATCTTCACGGTGTCT
PCDHA9-R	TGCACTGACACGTAGCTCGACA
MDM4-F	GTATCAGAGCAGTTAGGTGTTGG
MDM4-R	GACTTAGAGTCCTCCAGGTCATC
EGFR-F	AACACCCTGGTCTGGAAGTACG
EGFR-R	TCGTTGGACAGCCTTCAAGACC
WASF2-F	CACCACAGTCAGACTCTGCTTC
WASF2-R	CCAGATCCTCTTTGGTTGTCCAC
TCF7L2-F	GAATCGTCCCAGAGTGATGTCG
TCF7L2-R	TGCACTCAGCTACGACCTTTGC
RUNX2-F	CCCAGTATGAGAGTAGGTGTCC
RUNX2-R	GGGTAAGACTGGTCATAGGACC
AXIN2-F	CAAACTTTCGCCAACCGTGGTTG
AXIN2-R	GGTGCAAAGACATAGCCAGAACC
NFATC3-F	AGACAGTCGCTACTGCAAGCCA
NFATC3-R	GCGGAGTTTCAAAATACCTGCAC
CDH2-F	CCTCCAGAGTTTACTGCCATGAC
CDH2-R	GTAGGATCTCCGCCACTGATTC
GBX2-F	GCGGAGGACGGCAAAGGCTTC
GBX2-R	GTCGTCTTCCACCTTTGACTCG
REV3L-F	GTCTGAGACTATTTACCAGGAACC
REV3L-R	CCTTCCAAGGAAAAGTCTCCCTC
ITGB8-F	CTGTTTGCAGTGGTCGAGGAGT
ITGB8-R	TGCCTGCTTCACACTCTCCATG
SOX11-F	GCTGAAGGACAGCGAGAAGATC
SOX11-R	GGGTCCATTTTGGGCTTTTTCCG
GNAI2-F	CATCTTCTGCGTAGCCTTGAGC
GNAI2-R	GATGGACGTGTCTGTGAACCAC
CBFB-F	TGAAGAGGCTCGGAGAAGGACA
CBFB-R	CGAAGTTTGAGGTCATCACCACC
SOCS1-F	TTCGCCCTTAGCGTGAAGATGG
SOCS1-R	TAGTGCTCCAGCAGCTCGAAGA
NIPBL-F	CACTTACCATCATCAGAGAAGGAC
NIPBL-R	GATGGAGAGGAAGTTTTGGGCTG
AGO2-F	CAAGTCGGACAGGAGCAGAAAC
AGO2-R	GACCTAGCAGTCGCTCTGATCA
SRSF2-F	GCGGTGGCTACGGACGCCG
SRSF2-R	TTCGAGCGGCTGTAGCGAGATC
CD2AP-F	CCAAAGCCTGAACTGATAGCTGC
CD2AP-R	GGACTTGTGGAGCTGCTGGTTT
GATA4-F	GCGGTGCTTCCAGCAACTCCA
GATA4-R	GACATCGCACTGACTGAGAACG
QKI-F	TCCGAGGCAAAGGCTCAATGAG
QKI-R	GCTCTGTTCTGAGCATCTTCCAC
HEG1-F	CTGCCACCTTTGCTGTTCAGAG
HEG1-R	CTGGTGTTGTCTGCGACGCATT
GAB1-F	GGAAACTCTTGGCATTCAGGAGG
GAB1-R	GCAGTCTGTTTCAGAAGAGGTGG
ARID1A-F	AAGCCACCAACTCCAGCATCCA
ARID1A-R	CGCTTCTGGAATGTGGAGTCAC
CD47-F	TATCCTCGCTGTGGTTGGACTG
CD47-R	TAGTCCAAGTAATTGTGCTAGAGC
PAK1-F	GTGAAGGCTGTGTCTGAGACTC
PAK1-R	GGAAGTGGTTCAATCACAGACCG
ERBB3-F	CTATGAGGCGATACTTGGAACGG
ERBB3-R	GCACAGTTCCAAAGACACCCGA
THRB-F	GGTTGACTTGGAAGCCTTCAGC
THRB-R	GGATGATCTGGTCTTCACATGGC
FIGN-F	GCTACCTCATCCAACCACTCTG
FIGN-R	TTCCAGTCCACTGGAGGTCCTT
FOXP1-F	CAAAGAACGCCTGCAAGCCATG
FOXP1-R	GGAGTATGAGGTAAGCTCTGTGG
MBD5-F	CCACTCCAGTGATACCAAACAGC
MBD5-R	CAGTGGTGACTATGACGCCATC
MAP3K2-F	TACACCCGTCAGATTCTGGAGG
MAP3K2-R	ATGGTCTGAAGCCGTTTGCTGG
MED1-F	CTACAAAGGGCTGTCGGATGCA
MED1-R	GTGTCGGCTTGAATGGTTTCAGC
SH3PXD2B-F	CACCAAAGATGAGGCAGAGACC
SH3PXD2B-R	TGATGCCGTCTGGGATGGTTGT
CREB1-F	GACCACTGATGGACAGCAGATC
CREB1-R	GAGGATGCCATAACAACTCCAGG
NFAT5-F	CCTAATGCCCTGATGACTCCAC
NFAT5-R	GTTTGCTGAGTTGATCCAACAGAC
MEIS1-F	AAGCAGTTGGCACAAGACACGG
MEIS1-R	CTGCTCGGTTGGACTGGTCTAT
SLC40A1-F	GAGACAAGTCCTGAATCTGTGCC
SLC40A1-R	TTCTTGCAGCAACTGTGTCACAG
AKAP13-F	GAAGTGGCTGTAGGGAGCATAG
AKAP13-R	TGGAAGCCAGAAGAGATGCTGC
SRCIN1-F	TGCGCTATCTCAACGACGAGGA
SRCIN1-R	TTCAGCACCAGTGCCTTCTCCT
WRN-F	CATTGCTGTGGATGAGGCTCAC
WRN-R	GTAGCAGTAAGTGCAACGATTGG
MTERF-F	CATTGGGTCACAATGATCCCGC
MTERF-R	CAGAACCAGCAGTTCCTCACTG
ITGB3-F	CATGGATTCCAGCAATGTCCTCC
ITGB3-R	TTGAGGCAGGTGGCATTGAAGG
HCN4-F	TCTACTCGCTGAGCGTGGACAA
HCN4-R	GAGTTGAGGTCGTGCTGGACTT
TIMP3-F	TACCGAGGCTTCACCAAGATGC
TIMP3-R	CATCTTGCCATCATAGACGCGAC
DICER1-F	ACTGCTGGATGTGGACCACACA
DICER1-R	GGCTTTCCTCTTCTCAGCACTG
RGS6-F	GGCACCTTTTATCGTTTCCAGGC
RGS6-R	TCTGCCAGTTCCAGCCTTGCTT
DBNL-F	AGGATGTGGAGCCTGAGTGCAT
DBNL-R	GACACGGCATTGGTCTTCTGGT
GPR22-F	CCACACAACATGAGGCTACAGAC
GPR22-R	CTTTCTCGTCGTTCACGGTGTC
VTI1A-F	ACGGATCGCCTACAGTGACGAA
VTI1A-R	GTCTCCGAGATGACCTTTCCAG
CREB1-F	GACCACTGATGGACAGCAGATC
CREB1-R	GAGGATGCCATAACAACTCCAGG
NFAT5-F	CCTAATGCCCTGATGACTCCAC
NFAT5-R	GTTTGCTGAGTTGATCCAACAGAC
MEIS1-F	AAGCAGTTGGCACAAGACACGG
MEIS1-R	CTGCTCGGTTGGACTGGTCTAT
SLC40A1-F	GAGACAAGTCCTGAATCTGTGCC
SLC40A1-R	TTCTTGCAGCAACTGTGTCACAG
AKAP13-F	GAAGTGGCTGTAGGGAGCATAG
AKAP13-R	TGGAAGCCAGAAGAGATGCTGC
SRCIN1-F	TGCGCTATCTCAACGACGAGGA
SRCIN1-R	TTCAGCACCAGTGCCTTCTCCT
WRN-F	CATTGCTGTGGATGAGGCTCAC
WRN-R	GTAGCAGTAAGTGCAACGATTGG
MTERF-F	CATTGGGTCACAATGATCCCGC
MTERF-R	CAGAACCAGCAGTTCCTCACTG
ITGB3-F	CATGGATTCCAGCAATGTCCTCC
ITGB3-R	TTGAGGCAGGTGGCATTGAAGG
HCN4-F	TCTACTCGCTGAGCGTGGACAA
HCN4-R	GAGTTGAGGTCGTGCTGGACTT
TIMP3-F	TACCGAGGCTTCACCAAGATGC
TIMP3-R	CATCTTGCCATCATAGACGCGAC
DICER1-F	ACTGCTGGATGTGGACCACACA
DICER1-R	GGCTTTCCTCTTCTCAGCACTG
RGS6-F	GGCACCTTTTATCGTTTCCAGGC
RGS6-R	TCTGCCAGTTCCAGCCTTGCTT
DBNL-F	AGGATGTGGAGCCTGAGTGCAT
DBNL-R	GACACGGCATTGGTCTTCTGGT
GPR22-F	CCACACAACATGAGGCTACAGAC
GPR22-R	CTTTCTCGTCGTTCACGGTGTC
VTI1A-F	ACGGATCGCCTACAGTGACGAA
VTI1A-R	GTCTCCGAGATGACCTTTCCAG
D. Primer used in pri/pre/mature miRNAs detection
PCR primer against mature miRNA hsa-miR-187-3p	GeneCopoeia,HmiRQP0251
PCR primer against mature miRNA hsa-miR-486-3p	GeneCopoeia,HmiRQP0522
qPCR primer against mature miRNA hsa-miR-222-3p	GeneCopoeia,HmiRQP0339
qPCR primer against mature miRNA hsa-miR-363-3p	GeneCopoeia,HmiRQP0449
qPCR primer against mature miRNA hsa-miR-221-3p	GeneCopoeia,HmiRQP0338
qPCR primer against mature miRNA hsa-miR-185-5p	GeneCopoeia,HmiRQP0247
qPCR primer against mature miRNA hsa-miR-381-3p	GeneCopoeia,HmiRQP0479
qPCR primer against mature miRNA hsa-miR-181a-2-3p	GeneCopoeia,HmiRQP0233
qPCR primer against mature miRNA hsa-miR-181a-3p	GeneCopoeia,HmiRQP0231
qPCR primer against mature miRNA hsa-miR-1-3p	GeneCopoeia,HmiRQP0044
qPCR primer against mature miRNA hsa-miR-1-5p	GeneCopoeia,HmiRQP4647
qPCR primer against mature miRNA hsa-miR-133a-3p	GeneCopoeia,HmiRQP0166
qPCR primer against mature miRNA hsa-miR-133a-5p	GeneCopoeia,HmiRQP3057
qPCR primer against mature miRNA hsa-miR-195-3p	GeneCopoeia,HmiRQP0282
qPCR primer against mature miRNA hsa-miR-195-5p	GeneCopoeia,HmiRQP0283
Hs_mir-1-1_PR_1 miScript Precursor Assay	QIAGEN,MP00000175
Hs_mir-133a-2_PR_1 miScript Precursor Assay	QIAGEN,MP00000833
Hs_mir-195_PR_1 miScript Precursor Assay	QIAGEN,MP00001274
Hs03302911_pri	Applied Biosystems,4427012
Hs03303011_pri	Applied Biosystems,4427012
Hs03303345_pri	Applied Biosystems,4427012
Hs03303121_pri	Applied Biosystems,4427012
Hs03303320_pri	Applied Biosystems,4427012
Hs99999905_m1	Applied Biosystems,4331182
qPCR primer against mature miRNA mmu-miR-1-3p	GeneCopoeia,MmiRQP3019
qPCR primer against mature miRNA mmu-miR-451a	GeneCopoeia,MmiRQP0509
E. Primer sequences used in cardiac hypertrophy markers dectection
ANP-F	ACAATGCCGTGTCCAACGCAGA
ANP-R	CTTCATTCGGCTCACTGAGCAC
BNP-F	TCTGGCTGCTTTGGGAGGAAGA
BNP-R	CCTTGTGGAATCAGAAGCAGGTG
β-MHC-F	GGAGTTCACACGCCTCAAAGAG
β-MHC-R	TCCTCAGCATCTGCCAGGTTGT
α-MHC-F	GGAAGACAAGGTCAACAGCCTG
α-MHC-R	TCCAGTTTCCGCTTTGCTCGCT
ACTA2-F	CTATGCCTCTGGACGCACAACT
ACTA2-R	CAGATCCAGACGCATGATGGCA
MEF2A-F	CAAGGGCATGATGCCTCCACTA
MEF2A-R	GCTGAGTACACAAGTCCTTGCG
GSK3β-F	CCGACTAACACCACTGGAAGCT
GSK3β-R	AGGATGGTAGCCAGAGGTGGAT
HDAC1-F	GGTCCAAATGCAGGCGATTCCT
HDAC1-R	TCGGAGAACTCTTCCTCACAGG
HDAC2-F	CTCATGCACCTGGTGTCCAGAT
HDAC2-R	GCTATCCGCTTGTCTGATGCTC
HDAC4-F	AGGTGAAGCAGGAGCCCATTGA
HDAC4-R	GGTAGTTCCTCAGCTGGTGGAT
HDAC8-F	TGTGCTGGAAATCACGCCAAGC
HDAC8-R	ACCACTCCTCAGCTCTGGAAAC
F. Primer sequences used in genotyping of miR-222 KI mice
miR-222-KI-F1	ATGCCCACCAAAGTCATCAGTGTAG
miR-222-KI-R1	TCTGGAGAAGAGCAAAGGATGG
miR-222-KI-F2	CCTCCTCTCCTGACTACTCCCAGTC
miR-222-KI-R2	TCACAGAAACCATATGGCGCTCC
miR-222-KI-F3	CAGCAAAACCTGGCTGTGGATC
miR-222-KI-R3	ATGAGCCACCATGTGGGTGTC
5'arm-seq-F1	TTACTGGCACAATGTTAATCCAGC
5'arm-seq-R1	CTTTACATTCAATTTATAATACCAG
3'arm-seq-F1	CTAGAGCAAGGCCAGCCAGA
3'arm-seq-R1	TCACATCTTTCCAGTCCCAAATG
G. Primer sequences used in ferropotosis markers dectection
FTH1-F	TGAAGCTGCAGAACCAACGAGG
FTH1-R	GCACACTCCATTGCATTCAGCC
NOX1-F	GGTTTTACCGCTCCCAGCAGAA
NOX1-R	CTTCCATGCTGAAGCCACGCTT
H. Sequences of mimic and inhibitor
miR-NC mimic	UUGUACUACACAAAAGUACUG
miR-222 mimic	AGCUACAUCUGGCUACUGGGU
miR-133a mimic	UUUGGUCCCCUUCAACCAGCUG
miR-NC inhibitor	CAGUACUUUUGUGUAGUACAA
miR-222 inhibitor	CAUCAGAGACCCAGUAGCCAGAUGUAGCUGCUGA
